# Supplementary material for: A risk signature of necroptosis-related lncRNA to predict prognosis and probe molecular characteristics for male with bladder cancer
Source: Medicine (Baltimore). 2023 May 5;102(18):e33664. doi: 10.1097/MD.0000000000033664 (PMC10158872; doi:10.1097/MD.0000000000033664)
Supplement: Supplementary file 1 [file medi-102-e33664-s001.xlsx]

## Sheet: Sheet1
Covariates		Total	Training set	Testing set	p-value
Survival status, no (%)	Alive	171(57.00)	97(53.89)	74(41.11)	0.2247
	Dead	129(43.00)	83(46.11)	46(38.33)	0.2247
Age, no (%)	<=65	125(41.67)	72(40.00)	53(44.17)	0.5501
	>65	175(58.33)	108(60.00)	67(55.83)
Stage, no(%)	Stage I	3(1.00)	1(0.56)	2(1.67)	0.7721
	Stage II	97(32.33)	60(33.33)	37(30.83)	0.7721
	Stage III	93(31.00)	54(30.00)	39(32.50)
	Stage IV	107(35.67)	65(36.11)	42(35.00)
T group, no(%)	T1	5(1.67)	2(1.11)	3(2.5)	0.4357
	T2	114(38.00)	71(39.44)	43(35.83)
	T3	136(45.33)	84(46.67)	52(43.33)
	T4	45(15.00)	23(12.78)	22(18.33)
	Tx	0(0.00)	0(0.00)	0(0.00)
N group, no(%)	N0	163(54.33)	97(53.89)	66(55.00)	0.9757
	N1	40(13.33)	25(13.89)	15(12.50)
	N2	56(18.67)	34(18.89)	22(18.33)
	N3	8(2.67)	4(2.22)	4(3.33)
	NX	34(11.33)	20(11.11)	14(11.67)
